# Supplementary material for: Ares-GT: Design of guide RNAs targeting multiple genes for CRISPR-Cas experiments
Source: PLoS One. 2020 Oct 21;15(10):e0241001. doi: 10.1371/journal.pone.0241001 (PMC7577430; doi:10.1371/journal.pone.0241001)
Supplement: S1 File — DNA sequences of all CBF genes used in this work. (ZIP) [file pone.0241001.s001.zip]

Archive with 2 entries (2 files):
- Arabidopsis_CBF.txt
- Cardamine_CBF_genes.txt
