# Supplementary material for: Ares-GT: Design of guide RNAs targeting multiple genes for CRISPR-Cas experiments
Source: PLoS One. 2020 Oct 21;15(10):e0241001. doi: 10.1371/journal.pone.0241001 (PMC7577430; doi:10.1371/journal.pone.0241001)
Supplement: S1 File — DNA sequences of all CBF genes used in this work. (ZIP) [file pone.0241001.s001.zip › Arabidopsis_CBF.txt]

>At_CBF1
ATGAACTCATTTTCAGCTTTTTCTGAAATGTTTGGCTCCGATTACGAGCCTCAAGGCGGAGATTATTGTCCGACGTTGGCCACGAGTTGTCCGAAGAAACCGGCGGGCCGTAAGAAGTTTCGTGAGACTCGTCACCCAATTTACAGAGGAGTTCGTCAAAGAAACTCCGGTAAGTGGGTTTCTGAAGTGAGAGAGCCAAACAAGAAAACCAGGATTTGGCTCGGGACTTTCCAAACCGCTGAGATGGCAGCTCGTGCTCACGACGTCGCTGCATTAGCCCTCCGTGGCCGATCAGCATGTCTCAACTTCGCTGACTCGGCTTGGCGGCTACGAATCCCGGAGTCAACATGCGCCAAGGATATCCAAAAAGCGGCTGCTGAAGCGGCGTTGGCTTTTCAAGATGAGACGTGTGATACGACGACCACGAATCATGGCCTGGACATGGAGGAGACGATGGTGGAAGCTATTTATACACCGGAACAGAGCGAAGGTGCGTTTTATATGGATGAGGAGACAATGTTTGGGATGCCGACTTTGTTGGATAATATGGCTGAAGGCATGCTTTTACCGCCGCCGTCTGTTCAATGGAATCATAATTATGACGGCGAAGGAGATGGTGACGTGTCGCTTTGGAGTTACTAA
>An-1_CBF1
ATGAACTCATTTTCAGCTTTTTCTGAAATGTTTGGCTCCGATTACGAGCCTCAAGGCGGAGATTATTGTCCGACGTTGGCCACGAGTTGTCCGAAGAAACCGGCGGGCCGTAAGAAGTTTCGTGAGACTCGTCACCCAATTTACAGAGGAGTTCGTCAAAGAAACTCCGGTAAGTGGGTTTCTGAAGTGAGAGAGCCAAACAAGAAAACCAGGATTTGGCTCGGGACTTTCCAAACCGCTGAGATGGCAGCTCGTGCTCACGACGTCGCTGCATTAGCCCTCCGTGGCCGATCAGCATGTCTCAACTTCGCTGACTCGGCTTGGCGGCTACGAATCCCGGAGTCAACATGCGCCAAGGATATCCAAAAAGCGGCTGCTGAAGCGGCGTTGGCTTTTCAAGATGAGACGTGTGATACGACGACCACGGATCATGGCCTGGACATGGAGGAGACGATGGTGGAAGCTATTTATTCACCGGAACAGAGCGAAGGTGCGTTTTATATGGATGAGGAGACAATGTTTGGGATGCCGAGTTTGTTGGATAATATGGCTGAAGGCATGCTTTTACCGCCGCCGTCTGTTCAATGGAATCATAATTATGACGGCGAAGGAGATGGTGACGTGTCGCTTTGGAGTTACTAA
>C24_CBF1
ATGAACTCATTTTCAGCTTTTTCTGAAATGTTTGGCTCCGATTACGAGCCTCAAGGAGGAGATTATTGTCCGACGTTGGCCACGAGTTGTCCGAAGAAACCGGCGGGCCGTAAGAAGTTTCGTGAGACTCGTCACCCAATTTACAGAGGAGTTCGTCAAAGAAACTCCGGTAAGTGGGTTTCTGAAGTGAGAGAGCCAAACAAGAAAACCAGGATTTGGCTCGGGACTTTCCAAACCGCTGAGATGGCAGCTCGTGCTCACGACGTCGCTGCATTAGCCCTCCGTGGCCGATCAGCATGTCTCAACTTCGCTGACTCGGCTTGGCGGCTACGAATCCCGGAGTCAACATGCGCCAAGGATATCCAAAAAGCGGCTGCTGAAGCGGCGTTGGCTTTTCAAGATGAGACGTGTGATACGACGACCACGGATCATGGCCTGGACATGGAGGAGACGATGGTGGAAGCTATTTATACACCGGAACAGAGCGAAGGTGCGTTTTATATGGATGAGGAGACAATGTTTGGGATGCCGACTTTGTTGGATAATATGGCTGAAGGCATGCTTTTACCGCCGCCGTCTGTTCAATGGAATCATAATTATGACGGCGAAGGAGATGGTGACGTGTCGCTTTGGAGTTACTAA
>Cvi_CBF1
ATGAACTCATTTTCAGCTTTTTCTGAAATGTTTGGCTCCGATTACGAGCCTCAAGGCGGAGATTATTGTCCGACGTTGGCCACGAGTTGTCCGAAGAAACCGGCGGGCCGTAAGAAGTTTCGTGAGACTCGTCACCCAATTTACAGAGGAGTTCGTCAAAGAAACTCCGGTAAGTGGGTTTCTGAAGTGAGAGAGCCAAACAAGAAAACCAGGATTTGGCTCGGGACTTTCCAAACCGCTGAGATGGCAGCTCGTGCTCACGACGTCGCTGCATTAGCCCTCCGTGGCCGATCAGCATGTCTCAACTTCGCTGACTCGGCTTGGCGGCTACGAATCCCGGAGTCAACGTGCGCCAAGGATATCCAAAAAGCGGCTGCTAAAGCGGCGTTGGCTTTTCAAGATGAGACGTGTGATACGACGACCACGGATCATGGCCTGGACATGGAGGAGACGATGGTGGAAGCTATTTATACACCGGAACAGAGTGAAGGTGCGTTTTATATGGATGAGGAGACAATGTTTGGGATGCCGAGTTTGTTGGATAATATGGCTGAAGGCATGCTTTTACCGCCGCCGTCTGTTCAATGGAATCATAATTATGACGGCGAAGGAGATGGTGACGTGTCGCTTTGGAGTTACTAA
>Eri_CBF1
ATGAACTCATTTTCAGCTTTTTCTGAAATGTTTGGCTCCGATTACGAGCCTCAAGGCGGAGATTATTGTCCGACGTTGGCCACGAGTTGTCCGAAGAAACCGGCGGGCCGTAAGAAGTTTCGTGAGACTCGTCACCCAATTTACAGAGGAGTTCGTCAAAGAAACTCCGGTAAGTGGGTTTCTGAAGTGAGAGAGCCAAACAAGAAAACCAGGATTTGGCTCGGGACTTTCCAAACCGCTGAGATGGCAGCTCGTGCTCACGACGTCGCTGCATTAGCCCTCCGTGGCCGATCAGCATGTCTCAACTTCGCTGACTCGGCTTGGCGGCTACGAATCCCGGAGTCAACATGCGCCAAGGATATCCAAAAAGCGGCTGCTGAAGCGGCGTTGGCTTTTCAAGATGAGACGTGTGATACGACGACCACGGATCATGGCCTGGACATGGAGGAGACGATGGTGGAAGCTATTTATACACCGGAACAGAGCGAAGGTGCGTTTTATATGGATGAGGAGACAATGTTTGGGATGCCGACTTTGTTGGATAATATGGCTGAAGGCATGCTTTTACCGCCGCCGTCTGTTCAATGGAATCATAATTATGACGGCGAAGGAGATGGTGACGTGTCGCTTTGGAGTTACTAA
>Kyo_CBF1
ATGAACTCATTTTCAGCTTTTTCTGAAATGTTTGGCTCCGATTACGAGCCTCAAGGCGGAGATTATTGTCCGACGTTGGCCACGAGTTGTCCGAAGAAACCGGCGGGTCGTAAGAAGTTTCGTGAAACTCGTCACCCAATTTACAGAGGAGTTCGTCAAAGAAACTCCGGTAAGTGGGTGTCTGAAGTGAGAGAGCCAAACAAGAAAACGAGGATTTGGCTCGGGACTTTCCAAACCGCTGAGATGGCAGCTCGTGCTCACGACGTCGCTGCATTAGCCCTCCGTGGCCGATCAGCATGTCTCAACTTCGCTGACTCGGCTTGGCGGCTACGAATCCCTGAGTCAACATGCGCCAAGGATATCCAAAAAGCGGCTGCTGAAGCGGCGTTGGCTTTTCAAGATGAGACGTGTGATACGACGACCACGGATCATGGCCTGGACATGGAGGAGACGATGGTGGAAGCTATTTATACACCGGAACAGAGCGAAGGTGCGTTTTATATGGATGAGGAGACAATGTTTGGGATGCCGAGTTTGTTGGATAATATGGCTGAAGGCATGCTTTTACCGCCGCCGTCTGTTCAGTGGAATCATAATTATGACGGCGAAGGAGATGGTGACGTGTCACTTTGGAGTTACTAA
>Ler_CBF1
ATGAACTCATTTTCAGCTTTTTCTGAAATGTTTGGCTCCGATTACGAGCCTCAAGGCGGAGATTATTGTCCGACGTTGGCCACGAGTTGTCCGAAGAAACCGGCGGGCCGTAAGAAGTTTCGTGAGACTCGTCACCCAATTTACAGAGGAGTTCGTCAAAGAAACTCCGGTAAGTGGGTTTCTGAAGTGAGAGAGCCAAACAAGAAAACCAGGATTTGGCTCGGGACTTTCCAAACCGCTGAGATGGCAGCTCGTGCTCACGACGTCGCTGCATTAGCCCTCCGTGGCCGATCAGCATGTCTCAACTTCGCTGACTCGGCTTGGCGGCTACGAATCCCGGAGTCAACATGCGCCAAGGATATCCAAAAAGCGGCTGCTGAAGCGGCGTTGGCTTTTCAAGATGAGACGTGTGATACGACGACCACGGATCATGGCCTGGACATGGAGGAGACGATGGTGGAAGCTATTTATACACCGGAACAGAGCGAAGGTGCGTTTTATATGGATGAGGAGACAATGTTTGGGATGCCGACTTTGTTGGATAATATGGCTGAAGGCATGCTTTTACCGCCGCCGTCTGTTCAATGGAATCATAATTATGACGGCGAAGGAGATGGTGACGTGTCGCTTTGGAGTTACTAA
>Sha_CBF1
ATGAACTCATTTTCAGCTTTTTCTGAAATGTTTGGCTCCGATTACGAGCCTCAAGGCGGAGATTATTGTCCGACGTTGGCCACGAGTTGTCCGAAGAAACCGGCGGGCCGTAAGAAGTTTCGTGAGACTCGTCACCCAATTTACAGAGGAGTTCGTCAAAGAAACTCCGGTAAGTGGGTTTCTGAAGTGAGAGAGCCAAACAAGAAAACCAGGATTTGGCTCGGGACTTTCCAAACCGCTGAGATGGCAGCTCGTGCTCACGACGTCGCTGCATTAGCCCTCCGTGGCCGATCAGCATGTCTCAACTTCGCTGACTCGGCTTGGCGGCTACGAATCCCGGAGTCAACATGCGCCAAGGATATCCAAAAAGCGGCTGCTGAAGCGGCGTTGGCTTTTCAAGATGAGACGTGTGATACGACGACCACGGATCATGGCCTGGACATGGAGGAGACGATGGTGGAAGCTATTTATACACCGGAACAGAGCGAAGGTGCGTTTTATATGGATGAGGAGACAATGTTTGGGATGCCGACTTTGTTGGATAATATGGCTGAAGGCATGCTTTTACCGCCGCCGTCTGTTCAATGGAATCATAATTATGACGGCGAAGGAGATGGTGACGTGTCGCTTTGGAGTTACTAA
>At_CBF2
ATGAACTCATTTTCTGCCTTTTCTGAAATGTTTGGCTCCGATTACGAGTCTCCGGTTTCCTCAGGCGGTGATTACAGTCCGAAGCTTGCCACGAGCTGCCCCAAGAAACCAGCGGGAAGGAAGAAGTTTCGTGAGACTCGTCACCCAATTTACAGAGGAGTTCGTCAAAGAAACTCCGGTAAGTGGGTGTGTGAGTTGAGAGAGCCAAACAAGAAAACGAGGATTTGGCTCGGGACTTTCCAAACCGCTGAGATGGCAGCTCGTGCTCACGACGTCGCCGCCATAGCTCTCCGTGGCAGATCTGCCTGTCTCAATTTCGCTGACTCGGCTTGGCGGCTACGAATCCCGGAATCAACCTGTGCCAAGGAAATCCAAAAGGCGGCGGCTGAAGCCGCGTTGAATTTTCAAGATGAGATGTGTCATATGACGACGGATGCTCATGGTCTTGACATGGAGGAGACCTTGGTGGAGGCTATTTATACGCCGGAACAGAGCCAAGATGCGTTTTATATGGATGAAGAGGCGATGTTGGGGATGTCTAGTTTGTTGGATAACATGGCCGAAGGGATGCTTTTACCGTCGCCGTCGGTTCAATGGAACTATAATTTTGATGTCGAGGGAGATGATGACGTGTCCTTATGGAGCTATTAA
>An-1_CBF2
ATGAACTCATTTTCTGCCTTTTCTGAAATGTTTGGCTCCGATTACGAGTCTCCGGTTTCCTCAGGCGGTGATTACAGTCCGAAGCTTGCCACGAGCTGCCCCAAGAAACCAGCGGGAAGGAAGAAGTTTCGTGAGACTCGTCACCCAATTTACAGAGGAGTTCGTCAAAGAAACTCCGGTAAGTGGGTGTGTGAGTTGAGAGAGCCAAACAAGAAAACGAGGATTTGGCTCGGGACTTTCCAAACCGCTGAGATGGCAGCTCGTGCTCACGACGTCGCCGCCATAGCTCTCCGTGGCAGATCTGCCTGTCTCAATTTCGCTGACTCGGCTTGGCGGCTACGAATCCCGGAATCAACCTGTGCCAAGGAAATCCAAAAGGCGGCGGCTGAAGCCGCGTTGAATTTTCAAGATGAGATGTGTCATATGACGACGGATGCTCATGGTCTTGACATGGAGGAGACCTTGGTGGAGGCTATTTATACGCCGGAACAGAGCCAAGATGCGTTTTATATGGATGAAGAGGCGATGTTGGGGATGTCTAGTTTGTTGGATAACATGGCCGAAGGGATGCTTTTACCGTCGTCGTCGGTTCAATGGAACTATAATTTTGATGTCGAGGGAGATGATGACGTGTCCTTATGGAGCTATTAA
>C24_CBF2
ATGAACTCATGTTCTGCTTTTTCTGAAATGTTTGGCTCCGATTACGAGTCTCCGGTTTCCTCAGGCGGTGATTACAGTCCGAAGCTTGCCACGAGCTGCCCCAAGAAACCAGCGGGAAGGAAGAAGTTTCGTGAGACTCGTCACCCAATTTACAGAGGAGTTCGTCAAAGAAACTCCGGTAAGTGGGTGTGTGAGTTGAGAGAGCCAAACAAGAAAACGAGGATTTGGCTCGGGACTTTCCAAACCGCTGAGATGGCAGCTCGTGCTCACGACGTCGCCGCCATAGCTCTCCGTGGCAGATCTGCCTGTCTCAATTTCGCTGACTCGGCTTGGCGGCTACGAATCCCGGAATCAACCTGTGCCAAGGAAATCCAAAAGGCGGCGGCTGAAGCCGCGTTGAATTTTCAAGATGAGATGTGTCATATGACGACGGATGCTCATGGTCTTGACATGGAGGAGACCTTGGTGGAGGCTATTTATACGCCGGAACAGAGCCAAGATGCATTTTATATGGATGAAGAGGCGATGTTGGGGATGTCTAGTTTGTTGGATAACATGGCCGAAGGGATGCTTTTACCGTCGCCGTCGGTTCAATGGAACTATAATTTTGATGTCGAGGGAGATGATGACGTGTCCTTATGGAGCTATTAA
>Cvi_CBF2
ATGAACTCATTTTCTGCTTTTTCTGAAATGTTTGGCTCCGATTACGAGTCTCCGGTTTCCTCAGGCGGTGATTACAGTCCGAAGCTTGCCACGAGCTGCCCCAAGAAACCAGCGGGAAGGAAGAAGTTTCGTGAGACTCGTCACACAATTTACAGAGGAGTTCGTCAAAGAAACTCCGGTAAGTGGGTGTGTGAGTTGAGAGAGCCAAACAAGAAAACGAGGATTTGGCTCGGGACTTTCCAAACCGCTGAGATGGCAGCTCGTGCTCACGACGTCGCCGCCATAGCTCTCCGTGGCAGATCTGCCTGTCTCAATTTCGCTGACTCGGCTTGGCGGCTACGAATCCCGGAATCAACCTGTGCCAAGGAAATCCAAAAGGCGGCGGCTGAAGCCGCGTTGAATTTTCAAGATGAGATGTGTCATATGACGACGGATGCTCATGGTCTTGACATGGAGGAGACCTTGGTGGAGGCTATTTATACGCCGGAACAGAGCCAAGATGCGTTTTATATGGATGAAGAGGCGATGTTGGGGATGTCTAGTTTGTTGGATAACATGGCCGAAGGGATGCTTTTACCGTCGCCGTCGGTTCAATGGAACTATAATTTTGATGTCGAGGGAGATGATGACGTGTCCTTATGGAGCTATTAA
>Eri_CBF2
ATGAACTCATGTTCTGCTTTTTCTGAAATGTTTGGCTCCGATTACGAGTCTCCGGTTTCCTCAGGCGGTGATTACAGTCCGAAGCTTGCCACGAGCTGCCCCAAGAAACCAGCGGGAAGGAAGAAGTTTCGTGAGACTCGTCACCCAATTTACAGAGGAGTTCGTCAAAGAAACTCCGGTAAGTGGGTGTGTGAGTTGAGAGAGCCAAACAAGAAAACGAGGATTTGGCTCGGGACTTTCCAAACCGCTGAGATGGCAGCTCGTGCTCACGACGTCGCCGCCATAGCTCTCCGTGGCAGATCTGCCTGTCTCAATTTCGCTGACTCGGCTTGGCGGCTACGAATCCCGGAATCAACCTGTGCCAAGGAAATCCAAAAGGCGGCGGCTGAAGCCGCGTTGAATTTTCAAGATGAGATGTGTCATATGACGACGGATGCTCATGGTCTTGACATGGAGGAGACCTTGGTGGAGGCTATTTATACGCCGGAACAGAGCCAAGATGCGTTTTATATGGATGAAGAGGCGATGTTGGGGATGTCTAGTTTGTTGGATAACATGGCCGAAGGGATGCTTTTACCGTCGCCGTCGGTTCAATGGAACTATAATTTTGATGTCGAGGGAGATGATGACGTGTCCTTATGGAGCTATTAA
>Kyo_CBF2
ATGAACTCATGTTCTGCTTTTTCTGAGATGTTTGGCTCCGATTACGAGTCTCCGGTTTCCTCAGGCGGTGATTACAGTCCGAAGCTTGCCACGAGCTGCCCCAAGAAACCAGCGGGAAGGAAGAAGTTTCGTGAGACTCGTCACCCAATTTACAGAGGAGTTCGTCAAAGAAACTCCGGTAAGTGGGTGTGTGAGTTGAGAGAGCCAAACAAGAAAACGAGGATTTGGCTCGGGACTTTCCAAACCGCTGAGATGGCAGCTCGTGCTCACGACGTCGCCGCCATAGCTCTCCGTGGCAGATCTGCCTGTCTCAATTTCGCTGACTCGGCTTGGCGGCTACGAATCCCGGAATCAACCTGTGCCAAGGAAATCCAAAAGGCGGCGGCTGAAGCCGCGTTGAATTTTCAAGATGAGATGTGTCATATGACGACGGATGCTCATGGTCTAGACATGGAGGAGACCTTGGTGGAGGCTATTTATACGCCGGAACAGAGCCAAGATGCGTTTTATATGGATGAAGAGGCGATGTTGGGGATGTCTAGTTTGTTGGATAACATGGCCGAAGGGATGCTTTTACCGTCGCCGTCGGTTCAATGGAACTATAATTTTGATGTCGAGGGAGATGATGACGTGTCCTTATGGAGCTATTAA
>Ler_CBF2
ATGAACTCATGTTCTGCTTTTTCTGAAATGTTTGGCTCCGATTACGAGTCTCCGGTTTCCTCAGGCGGTGATTACAGTCCGAAGCTTGCCACGAGCTGCCCCAAGAAACCAGCGGGAAGGAAGAAGTTTCGTGAGACTCGTCACCCAATTTACAGAGGAGTTCGTCAAAGAAACTCCGGTAAGTGGGTGTGTGAGTTGAGAGAGCCAAACAAGAAAACGAGGATTTGGCTCGGGACTTTCCAAACCGCTGAGATGGCAGCTCGTGCTCACGACGTCGCCGCCATAGCTCTCCGTGGCAGATCTGCCTGTCTCAATTTCGCTGACTCGGCTTGGCGGCTACGAATCCCGGAATCAACCTGTGCCAAGGAAATCCAAAAGGCGGCGGCTGAAGCCGCGTTGAATTTTCAAGATGAGATGTGTCATATGACGACGGATGCTCATGGTCTTGACATGGAGGAGACCTTGGTGGAGGCTATTTATACGCCGGAACAGAGCCAAGATGCGTTTTATATGGATGAAGAGGCGATGTTGGGGATGTCTAGTTTGTTGGATAACATGGCCGAAGGGATGCTTTTACCGTCGCCGTCGGTTCAATGGAACTATAAATTTGATGTCGAGGGAGATGATGACGTGTCCTTATGGAGCTATTAA
>Sha_CBF2
ATGAACTCATGTTCTGCTTTTTCTGAAATGTTTGGCTCCGATTACGAGTCTCCGGTTTCCTCAGGCGGTGATTACAGTCCGAAGCTTGCCACGAGCTGCCCCAAGAAACCAGCGGGAAGGAAGAAGTTTCGTGAGACTCGTCACCCAATTTACAGAGGAGTTCGTCAAAGAAACTCCGGTAAGTGGGTGTGTGAGTTGAGAGAGCCAAACAAGAAAACGAGGATTTGGCTCGGGACTTTCCAAACCGCTGAGATGGCAGCTCGTGCTCACGACGTCGCCGCCATAGCTCTCCGTGGCAGATCTGCCTGTCTCAATTTCGCTGACTCGGCTTGGCGGCTACGAATCCCGGAATCAACCTGTGCCAAGGAAATCCAAAAGGCGGCGGCTGAAGCCGCGTTGAATTTTCAAGATGAGATGTGTCATATGACGACGGATGCTCATGGTCTTGACATGGAGGAGACCTTGGTGGAGGCTATTTATACGCCGGAACAGAGCCAAGATGCGTTTTATATGGATGAAGAGGCGATGTTGGGGATGTCTAGTTTGTTGGATAACATGGCCGAAGGGATGCTTTTACCGTCGCCGTCGGTTCAATGGAACTATAATTTTGATGTCGAGGGAGATGATGACGTGTCCTTATGGAGCTATTAA
>At_CBF3
ATGAACTCATTTTCTGCTTTTTCTGAAATGTTTGGCTCCGATTACGAGTCTTCGGTTTCCTCAGGCGGTGATTATATTCCGACGCTTGCGAGCAGCTGCCCCAAGAAACCGGCGGGTCGTAAGAAGTTTCGTGAGACTCGTCACCCAATATACAGAGGAGTTCGTCGGAGAAACTCCGGTAAGTGGGTTTGTGAGGTTAGAGA
ACCAAACAAGAAAACAAGGATTTGGCTCGGAACATTTCAAACCGCTGAGATGGCAGCTCGAGCTCACGACGTTGCCGCTTTAGCCCTTCGTGGCCGATCAGCCTGTCTCAATTTCGCTGACTCGGCTTGGAGACTCCGAATCCCGGAATCAACTTGCGCTAAGGACATCCAAAAGGCGGCGGCTGAAGCTGCGTTGGCGTTTCAGGATGAGATGTGTGATGCGACGACGGATCATGGCTTCGACATGGAGGAGACGTTGGTGGAGGCTATTTACACGGCGGAACAGAGCGAAAATGCGTTTTATATGCACGATGAGGCGATGTTTGAGATGCCGAGTTTGTTGGCTAATATGGCAGAAGGGATGCTTTTGCCGCTTCCGTCCGTACAGTGGAATCATAATCATGAAGTCGACGGCGATGATGACGACGTATCGTTATGGAGTTATTAA
>An-1_CBF3
ATGAGCTCATTTTCTGCCTTCTCTGAAATGTTTGGCTCAGACTACGAGTCTTCGGTTTCCTCAGGCGGTGATTATATTCTGACGCTTGCGAGCAGCTGCCCCAAGAAACCGGCGGGTCGTAAGAAGTTTCGTGAGACTCGTCACCCAATATACAGAGGAGTTCGTCGGAGAAACTCCGGTAAGTGGGTTTGTGAGGTTAGAGAACCAAACAAGAAAACAAGGATTTGGCTCGGAACATTTCAAACCGCTGAGATGGCAGCTCGAGCTCACGACGTTGCCGCTTTAGCCCTTCGTGGCCGATCAGCCTGTCTCAATTTCGCTGACTCGGCTTGGAGACTCCGAATCCCGGAATCAACTTGCGCTAAGGACATCCAAAAGGCGGCGGCTGAAGCTGCGTTGGCGTTTCAGGATGAGATGTGTGATGCGACGACGGATCATGGCTTCGACATGGAGGAGACGTTGGTGGAGGCTATTTACACGGCGGAACAGAGCGAAAATGCGTTTTATATGCACGATGAGGCGATGTTTGAGATGCCGAGTTTGTTGGCTAATATGGCAGAAGGGATGCTTTTGCCGCTTCCGTCCGTACAGTGGAATCATAGTCATGAAGTCGACGGCGATGATGACGACGTATCGTTATGGAGTTATTAA
>C24_CBF3
ATGAACTCATTTTCTGCTTTTTCTGAAATGTTTGGCTCCGATTACGAGTCTTCGGTTTCCTCAGGCGGTGATTATATTCCGACGCTTGCGAGCAGCTGCCCCAAGAAACCGGCGGGTCGTAAGAAGTTTCGTGAGACTCGTCACCCAATATACAGAGGAGTTCGTCGGAGAAACTCCGGTAAGTGGGTTTGTGAGGTTAGAGAACCAAACAAGAAAACAAGGATTTGGCTCGGAACATTTCAAACCGCTGAGATGGCAGCTCGAGCTCACGACGTTGCCGCTTTAGCCCTTCGTGGCCGATCAGCCTGTCTCAATTTCGCTGACTCGGCTTGGAGACTCCGAATCCCGGAATCAACTTGCGCTAAGGACATCCAAAAGGCGGTGGCTGAAGCTGCGTTGGCGTTTCAGGATGAGATGTGTGATGCGACGACGGATCATGGCTTCGACATGGAGGAGACGTTGGTGGAGGCTATTTACACGGCGGAACAGAGCGAAAATGCGTTTTATATGCACGATGAGGCGATGTTTGAGATGCCGAGTTTGTTGGCTAATATGGCAGAAGGGATGCTTTTGCCGCTTCCGTCCGTACAGTGGAATCATAATCATGAAGTCGACGGCGATGATGACGACGTATCGTTATGGAGTTATTAA
>Cvi_CBF3
ATGAGCTCATTTTCTGCCTTCTCTGAAATGTTTGGCTCAGACTACGAGTCTTCGATTTCCTCAGGCGGTGATTATATTCCGACGCTTGCGAGCAGCTGCCCCAAGAAACCGGCGGGTCGTAAAAAGTTTCGTGAGACTCGTCACCCAATATACAGAGGAGTTCGTCGGAGAAACTCCGGTAAGTGGGTTTGTGAGGTTAGAGAACCAAACAAGAAAACAAGGATTTGGCTCGGAACATTTCAAACCGCTGAGATGGCAGCTCGAGCTCACGACGTTGCCGCTTTAGCCCTTCGTGGCCGATCAGCCTGTCTCAATTTCGCTGACTCGGCTTGGAGACTCCGAATCCCGGAATCAACTTGCGCTAAGGACATCCAAAAGGCGGCGGCTGAAGCTGCGTTGGCGTTTCAGGATGAGATGTGTGATGTGACGACGGATCATGGCTTCGACATGGAGGAGACGTTGGTGGAGGCTATTTACACGGCGGAACAGAGCGAAAATGCGTTTTATATGCACGATGAGGCGATGTTTGAGATGCCGAGTTTGTTGGCTAATATGGCGGAAGGGATGCTTTTGCCGCTGCCGTCCGTACAATGGAATCATAATCATGAAGTTGACGGCGATGATGACGACGTATCGTTATGGAGTTATTAA
>Eri_CBF3
ATGAACTCATTTTCTGCTTTTTCTGAAATGTTTGGCTCCGATTACGAGTCTTCGGTTTCCTCAGGCGGTGATTATATTCCGACGCTTGCGAGCAGCTGCCCCAAGAAACCGGCGGGTCGTAAGAAGTTTCGTGAGACTCGTCACCCAATATACAGAGGAGTTCGTCGGAGAAACTCCGGTAAGTGGGTTTGTGAGGTTAGAGAACCAAACAAGAAAACAAGGATTTGGCTCGGAACATTTCAAACCGCTGAGATGGCAGCTCGAGCTCACGACGTTGCCGCTTTAGCCCTTCGTGGCCGATCAGCCTGTCTCAATTTCGCTGACTCGGCTTGGAGACTCCGAATCCCGGAATCAACTTGCGCTAAGGACATCCAAAAGGCGGCGGCTGAAGCTGCGTTGGCGTTTCAGGATGAGATGTGTGATGCGACGACGGATCATGGCTTCGACATGGAGGAGACGTTGGTGGAGGCTATTTACACGGCGGAACAGAGCGAAAATGCGTTTTATATGCACGATGAGGCGATGTTTGAGATGCCGAGTTTGTTGGCTAATATGGCGGAAGGGATGCTTTTGCCGCTGCCGTCCGTACAATGGAATCATAATCATGAAGTCGACGGCGATGATGACGACGTATCGTTATGGAGTTATTAA
>Kyo_CBF3
ATGAGCTCATTTTCTGCTTTCTCTGAAATGTTTGGCTCAGACTACGAGTCTTCGGTTTCCTCAGGCGGTGATTATATTCCGACGCTTGCGAGCAGCTGCCCCAAGAAACCGGCGGGTCGTAAGAAGTTTCGTGAGACTCGTCACCCAATATACAGAGGAGTTCGTCGGAGAAACTCCGGTAAGTGGGTTTGTGAGGTTAGAGAACCAAACAAGAAAACAAGGATTTGGCTCGGAACATTTCAAACCGCTGAGATGGCAGCTCGAGCTCACGACGTTGCCGCTTTAGCCCTTCGTGGCCGATCAGCCTGTCTCAATTTCGCTGACTCGGCTTGGAGACTCCGAATCCCGGAATCAACTTGCGCTAAGGACATCCAAAAGGCGGCGGCTGAAGCTGCGTTGGCGTTTCAGGATGAGATGTGTGATGCGACGACGGATCATGGCTTCGACATGGAGGAGACGTTGGTGGAGGCTATTTACACGGCGGAACAGAGCGAAAATGCGTTTTATATGCACGATGAGGCGATGTTTGAGATGCCGAGTTTGTTGGCTAATATGGCAGAAGGGATGCTTTTGCCGCTTCCGTCCGTACAGTGGAATCATAATCATGAAGTCGACGGCGATGATGACGACGTATCGTTATGGAGTTATTAA
>Ler_CBF3
ATGAACTCATTTTCTGCTTTTTCTGAAATGTTTGGCTCCGATTACGAGTCTTCGGTTTCCTCAGGCGGTGATTATATTCCGACGCTTGCGAGCAGCTGCCCCAAGAAACCGGCGGGTCGTAAGAAGTTTCGTGAGACTCGTCACCCAATATACAGAGGAGTTCGTCGGAGAAACTCCGGTAAGTGGGTTTGTGAGGTTAGAGAACCAAACAAGAAAACAAGGATTTGGCTCGGAACATTTCAAACCGCTGAGATGGCAGCTCGAGCTCACGACGTTGCCGCTTTAGCCCTTCGTGGCCGATCAGCCTGTCTCAATTTCGCTGACTCGGCTTGGAGACTCCGAATCCCGGAATCAACTTGCGCTAAGGACATCCAAAAGGCGGCGGCTGAAGCTGCGTTGGCGTTTCAGGATGAGATGTGTGATGCGACGACGGATCATGGCTTCGACATGGAGGAGACGTTGGTGGAGGCTATTTACACGGCGGAACAGAGCGAAAATGCGTTTTATATGCACGATGAGGCGATGTTTGAGATGCCGAGTTTGTTGGCTAATATGGCAGAAGGGATGCTTTTGCCGCTTCCGTCCGTACAGTGGAATCATAATCATGAAGTCGACGGCGATGATGACGACGTATCGTTATGGAGTTATTAA
>Sha_CBF3
ATGAACTCATTTTCTGCTTTTTCTGAAATGTTTGGCTCCGATTACGAGTCTTCGGTTTCCTCAGGCGGTGATTATATTCCGACGCTTGCGAGCAGCTGCCCCAAGAAACCGGCGGGTCGTAAGAAGTTTCGTGAGACTCGTCACCCAATATACAGAGGAGTTCGTCGGAGAAACTCCGGTAAGTGGGTTTGTGAGGTTAGAGAACCAAACAAGAAAACAAGGATTTGGCTCGGAACATTTCAAACCGCTGAGATGGCAGCTCGAGCTCACGACGTTGCCGCTTTAGCCCTTCGTGGCCGATCAGCCTGTCTCAATTTCGCTGACTCGGCTTGGAGACTCCGAATCCCGGAATCAACTTGCGCTAAGGACATCCAAAAGGCGGCGGCTGAAGCTGCGTTGGCGTTTCAGGATGAGATGTGTGATGCGACGACGGATCATGGCTTCGACATGGAGGAGACGTTGGTGGAGGCTATTTACACGGCGGAACAGAGCGAAAATGCGTTTTATATGCACGATGAGGCGATGTTTGAGATGCCGAGTTTGTTGGCTAATATGGCAGAAGGGATGCTTTTGCCGCCTCCGTCCGTACAGTGGAATCATAATCATGAAGTCGACGGCGATGATGACGACGTATCGTTATGGAGTTATTAA
>At_CBF4
ATGAATCCATTTTACTCTACATTCCCAGACTCGTTTCTCTCAATCTCCGATCATAGATCTCCGGTTTCAGACAGTAGTGAGTGTTCACCAAAGTTAGCTTCAAGTTGTCCAAAGAAACGAGCTGGGAGGAAGAAGTTTCGTGAGACACGTCATCCGATTTACAGAGGAGTTCGTCAGAGGAATTCTGGTAAATGGGTTTGTGAAGTTAGAGAGCCTAATAAGAAATCTAGGATTTGGTTAGGTACTTTTCCGACGGTTGAAATGGCTGCTCGTGCTCATGATGTTGCTGCTTTAGCTCTTCGTGGTCGCTCTGCTTGTCTCAATTTCGCTGATTCTGCTTGGCGGCTTCGTATTCCTGAGACTACTTGTCCTAAGGAGATTCAGAAAGCTGCGTCTGAAGCTGCAATGGCGTTTCAGAATGAGACTACGACGGAGGGATCTAAAACTGCGGCGGAGGCAGAGGAGGCGGCAGGGGAGGGGGTGAGGGAGGGGGAGAGGAGGGCGGAGGAGCAGAATGGTGGTGTGTTTTATATGGATGATGAGGCGCTTTTGGGGATGCCCAACTTTTTTGAGAATATGGCGGAGGGGATGCTTTTGCCGCCGCCGGAAGTTGGCTGGAATCATAACGACTTTGACGGAGTGGGTGACGTGTCACTCTGGAGTTTTGACGAGTAA
>An-1_CBF4
ATGAATCCATTTTACTCTACATTCCCAGACTCGTTTCTCTCAATCTCCGATCATAGATCTCCGGTTTCAGACAGTAGTGAGTGTTCACCAAAGTTAGCTTCAAGTTGTCCAAAGAAACGAGCTGGGAGGAAGAAGTTTCGTGAGACACGTCATCCGATTTACAGAGGAGTTCGTCAGAGGAATTCTGGTAAATGGGTTTGTGAAGTTAGAGAGCCTAATAAGAAATCTAGGATTTGGTTAGGTACTTTTCCGACGGTTGAAATGGCTGCTCGTGCTCATGATGTTGCTGCTTTAGCTCTTCGTGGTCGCTCTGCTTGTCTCAATTTCGCTGATTCTGCTTGGCGGCTTCGTATTCCTGAGACTACTTGTCCTAAGGAGATTCAGAAAGCTGCGTCTGAAGCTGCAATGGCGTTTCAGAATGAGACTACGACGGAGGGATCTAAAACTGCGGCGGAGGCAGAGGAGGCGGCAGGGGAGGGGGTGAGGGAGGGGGAGAGGAGGGCGGAGGAGCAGAATGGTGGTGTGTTTTATATGGATGATGAGGCGCTTTTGGGGATGCCCAACTTTTTTGAGAATATGGCGGAGGGGATGCTTTTGCCGCCGCCGGAAGTTGGCTGGAATCATAACGACTTTGACGGAGTGGGTGACGTGTCACTCTGGAGTTTTGACGAGTAA
>C24_CBF4
ATGAATCCATTTTACTCTACATTCCCAGACTCGTTTCTCTCAATCTCCGATCATAGATCTCCGGTTTCAGACAGTAGTGAGTGTTCACCAAAGTTAGCTTCAAGTTGTCCAAAGAAACGAGCTGGGAGGAAGAAGTTTCGTGAGACACGTCATCCGATTTACAGAGGAGTTCGTCAGAGGAATTCTGGTAAATGGGTTTGTGAAGTTAGAGAGCCTAATAAGAAATCTAGGATTTGGTTAGGTACTTTTCCGACGGTTGAAATGGCTGCTCGTGCTCATGATGTTGCTGCTTTAGCTCTTCGTGGTCGCTCTGCTTGTCTCAATTTCGCTGATTCTGCTTGGCGGCTTCGTATTCCTGAGACTACTTGTCCTAAGGAGATTCAGAAAGCTGCGTCTGAAGCTGCAATGGCGTTTCAGAATGAGACTACGACGGAGGGATCTAAAACTGCGGCGGAGGCAGAGGAGGCGGCAGGGGAGGGGGTGAGGGAGGGGGAGAGGAGGGCGGAGGAGCAGAATGGTGGTGTGTTTTATATGGATGATGAGGCGCTTTTGGGGATGCCCAACTTTTTTGAGAATATGGCGGAGGGGATGCTTTTGCCGCCGCCGGAAGTTGGCTGGAATCATAACGACTTTGACGGAGTGGGTGACGTGTCACTCTGGAGTTTTGACGAGTAA
>Cvi_CBF4
ATGAATCCATTTTACTCTACATTCCCAGACTCGTTTCTCTCAATCTCCGATCATAGATCTCCGGTTTCAGACAGTAGTGAGTGTTCACCAAAGTTAGCTTCAAGTTGTCCAAAGAAACGAGCTGGGAGGAAGAAGTTTCGTGAGACACGTCATCCGATTTACAGAGGAGTTCGTCAGAGGAATTCTGGTAAATGGGTTTGTGAAGTTAGAGAGCCTAATAAGAAATCTAGGATTTGGTTAGGTACTTTTCCGACGGTTGAAATGGCTGCTCGTGCTCATGATGTTGCTGCTTTAGCTCTTCGTGGTCGCTCTGCTTGTCTCAATTTCGCTGATTCTGCTTGGCGGCTTCGTATTCCTGAGACTACTTGTCCTAAGGAGATTCAGAAAGCTGCGTCTGAAGCTGCAATGGCGTTTCAGAATGAGACTACGACGGAGGGATCTAAAACTGCGGCGGAGGCAGAGGAGGCGGCAGGGGAGGGGGTGAGGGAGGGGGAGAGGAGGGCGGAGGAGCAGAATGGTGGTGTGTTTTATATGGATGATGAGGCGCTTTTGGGGATGCCCAACTTTTTTGAGAATATGGCGGAGGGGATGCTTTTGCCGCCGCCGGAAGTTGGCTGGAATCATAACGACTTTGACGGAGTGGGTGACGTGTCACTCTGGAGTTTTGACGAGTAA
>Eri_CBF4
ATGAATCCATTTTACTCTACATTCCCAGACTCGTTTCTCTCAATCTCCGATCATAGATCTCCGGTTTCAGACAGTAGTGAGTGTTCACCAAAGTTAGCTTCAAGTTGTCCAAAGAAACGAGCTGGGAGGAAGAAGTTTCGTGAGACACGTCATCCGATTTACAGAGGAGTTCGTCAGAGGAATTCTGGTAAATGGGTTTGTGAAGTTAGAGAGCCTAATAAGAAATCTAGGATTTGGTTAGGTACTTTTCCGACGGTTGAAATGGCTGCTCGTGCTCATGATGTTGCTGCTTTAGCTCTTCGTGGTCGCTCTGCTTGTCTCAATTTCGCTGATTCTGCTTGGCGGCTTCGTATTCCTGAGACTACTTGTCCTAAGGAGATTCAGAAAGCTGCGTCTGAAGCTGCAATGGCGTTTCAGAATGAGACTACGACGGAGGGATCTAAAACTGCGGCGGAGGCAGAGGAGGCGGCAGGGGAGGGGGTGAGGGAGGGGGAGAGGAGGGCGGAGGAGCAGAATGGTGGTGTGTTTTATATGGATGATGAGGCGCTTTTGGGGATGCCCAACTTTTTTGAGAATATGGCGGAGGGGATGCTTTTGCCGCCGCCGGAAGTTGGCTGGAATCATAACGACTTTGACGGAGTGGGTGACGTGTCACTCTGGAGTTTTGACGAGTAA
>Kyo_CBF4
ATGAATCCATTTTACTCTACATTCCCAGACTCGTTTCTCTCAATCTCCGATCATAGATCTCCGGTTTCAGATAGTAGTGAGTGTTCACCGAAGTTAGCTTCAAGTTGTCCAAAGAAACGAGCTGGGAGGAAGAAGTTTCGTGAGACACGTCATCCGATTTACAGAGGAGTTCGTCAGAGGAATTCTGGTAAATGGGTTTGTGAAGTTAGAGAGCCTAATAAGAAGTCTAGGATTTGGTTAGGTACTTTTCCGACGGTTGAAATGGCTGCTCGTGCTCATGATGTTGCTGCTTTAGCTCTCCGTGGTCGCTCTGCTTGTCTCAATTTCGCTGATTCTGCTTGGCGGCTTCGTATTCCTGAGACTACTTGTCCTAAGGAGATTCAGAAAGCTGCGTCTGAAGCTGCAATGGCGTTTCAGAATGAGACTACGACGGAGGGATCTAAAACTGCGGCGGAGGCAGAGGAGGCGGCAGGGGAGGGGGTGAGGGAGGGGGAGAGGAGGGCTGAGGAGCAGAATGGTGGTGTGTTTTATATGGATGATGAGGCGCTTTTGGGGATGCCTAACTTTTTTGAGAATATGGCGGAGGGGATGCTTTTGCCGCCGCCGGAAGTTGTCTGGAATCATAACGACTTTGACGGAGTGGGTGACGTGTCACTCTGGAGTTTTGACGAGTAA
>Ler_CBF4
ATGAATCCATTTTACTCTACATTCCCAGACTCGTTTCTCTCAATCTCCGATCATAGATCTCCGGTTTCAGATAGTAGTGAGTGTTCACCGAAGTTAGCTTCAAGTTGTCCAAAGAAACGAGCTGGGAGGAAGAAGTTTCGTGAGACACGTCATCCGATTTACAGAGGAGTTCGTCAGAGGAATTCTGGTAAATGGGTTTGTGAAGTTAGAGAGCCTAATAAGAAGTCTAGGATTTGGTTAGGTACTTTTCCGACGGTTGAAATGGCTGCTCGTGCTCATGATGTTGCTGCTTTAGCTCTCCGTGGTCGCTCTGCTTGTCTCAATTTCGCTGATTCTGCTTGGCGGCTTCGTATTCCTGAGACTACTTGTCCTAAGGAGATTCAGAAAGCTGCGTCTGAAGCTGCAATGGCGTTTCAGAATGAGACTACGACGGAGGGATCTAAAACTGCGGCGGAGGCAGAGGAGGCGGCAGGGGAGGGGGTGAGGGAGGGGGAGAGGAGGGCTGAGGAGCAGAATGGTGGTGTGTTTTATATGGATGATGAGGCGCTTTTGGGGATGCCTAACTTTTTTGAGAATATGGCGGAGGGGATGCTTTTGCCGCCGCCGGAAGTTGTCTGGAATCATAACGACTTTGACGGAGTGGGTGACGTGTCACTCTGGAGTTTTGACGAGTAA
>Sha_CBF4
ATGAATCCATTTTACTCTACATTCCCAGACTCGTTTCTCTCAATCTCCGATCATAGATCTCCGGTTTCAGATAGTAGTGAGTGTTCACCGAAGTTAGCTTCAAGTTGTCCAAAGAAACGAGCTGGGAGGAAGAAGTTTCGTGAGACACGTCATCCGATTTACAGAGGAGTTCGTCAGAGGAATTCTGGTAAATGGGTTTGTGAAGTTAGAGAGCCTAATAAGAAGTCTAGGATTTGGTTAGGTACTTTTCCGACGGTTGAAATGGCTGCTCGTGCTCATGATGTTGCTGCTTTAGCTCTCCGTGGTCGCTCTGCTTGTCTCAATTTCGCTGATTCTGCTTGGCGGCTTCGTATTCCTGAGACTACTTGTCCTAAGGAGATTCAGAAAGCTGCGTCTGAAGCTGCAATGGCGTTTCAGAATGAGACTACGACGGAGGGATCTAAAACTGCGGCGGAGGCAGAGGAGGCGGCAGGGGAGGGGGTGAGGGAGGGGGAGAGGAGGGCTGAGGAGCAGAATGGTGGTGTGTTTTATATGGATGATGAGGCGCTTTTGGGGATGCCTAACTTTTTTGAGAATATGGCGGAGGGGATGCTTTTGCCGCCGCCGGAAGTTGTCTGGAATCATAACGACTTTGACGGAGTGGGTGACGTGTCACTCTGGAGTTTTGACGAGTAA
